# Supplementary material for: Genomic Analyses for Selective Signatures and Genes Involved in Hot Adaptation Among Indigenous Chickens From Different Tropical Climate Regions
Source: Front Genet. 2022 Jul 22;13:906447. doi: 10.3389/fgene.2022.906447 (PMC9377314; doi:10.3389/fgene.2022.906447)
Supplement: Supplementary file 2 [file DataSheet2.xlsx]

## Sheet: Supplementary Table S1
Supplementary Table S1. Sampling information.
Sample_name	Abbreviation	Breeds	Sex	Depth	Mapping rate	Sampling location		Data source
CNGGS_RJF04	RJF	Gallus gallus spadiceus	Male	5.0316X	0.9982	Mangshi Yunnan province, China	haplotype analysis	https://pubmed.ncbi.nlm.nih.gov/32581344/
CNGGS_RJF05	RJF	Gallus gallus spadiceus	Male	5.7232X	0.9983	Mangshi Yunnan province, China	haplotype analysis	https://pubmed.ncbi.nlm.nih.gov/32581344/
CNGGS_RJF06	RJF	Gallus gallus spadiceus	Male	4.6382X	0.9981	Mangshi Yunnan province, China	haplotype analysis	https://pubmed.ncbi.nlm.nih.gov/32581344/
CNGGS_RJF07	RJF	Gallus gallus spadiceus	Male	4.8328X	0.998	Mangshi Yunnan province, China	haplotype analysis	https://pubmed.ncbi.nlm.nih.gov/32581344/
CNGGS_RJF08	RJF	Gallus gallus spadiceus	Male	5.0721X	0.9979	Mangshi Yunnan province, China	haplotype analysis	https://pubmed.ncbi.nlm.nih.gov/32581344/
CNGGS_RJF09	RJF	Gallus gallus spadiceus	Female	5.1226X	0.9981	Mangshi Yunnan province, China	haplotype analysis	https://pubmed.ncbi.nlm.nih.gov/32581344/
CNGGS_RJF10	RJF	Gallus gallus spadiceus	Female	5.196X	0.9982	Mangshi Yunnan province, China	haplotype analysis	https://pubmed.ncbi.nlm.nih.gov/32581344/
CNGGS_RJF11	RJF	Gallus gallus spadiceus	Female	4.736X	0.998	Mangshi Yunnan province, China	haplotype analysis	https://pubmed.ncbi.nlm.nih.gov/32581344/
CNGGS_RJF12	RJF	Gallus gallus spadiceus	Male	4.4384X	0.9979	Mangshi Yunnan province, China	haplotype analysis	https://pubmed.ncbi.nlm.nih.gov/32581344/
CNGGS_RJF13	RJF	Gallus gallus spadiceus	Male	4.6843X	0.998	Mangshi Yunnan province, China	haplotype analysis	https://pubmed.ncbi.nlm.nih.gov/32581344/
CNGGS_RJF14	RJF	Gallus gallus spadiceus	Male	4.6166X	0.9975	Mangshi Yunnan province, China	haplotype analysis	https://pubmed.ncbi.nlm.nih.gov/32581344/
CNGGS_RJF15	RJF	Gallus gallus spadiceus	Male	4.6944X	0.9977	Mangshi Yunnan province, China	haplotype analysis	https://pubmed.ncbi.nlm.nih.gov/32581344/
CNGGS_RJF17	RJF	Gallus gallus spadiceus	Male	4.5486X	0.998	Mangshi Yunnan province, China	haplotype analysis	https://pubmed.ncbi.nlm.nih.gov/32581344/
CNGGS_RJF18	RJF	Gallus gallus spadiceus	Female	5.0924X	0.9977	Mangshi Yunnan province, China	haplotype analysis	https://pubmed.ncbi.nlm.nih.gov/32581344/
CNGGS_RJF19	RJF	Gallus gallus spadiceus	Female	4.8902X	0.998	Mangshi Yunnan province, China	haplotype analysis	https://pubmed.ncbi.nlm.nih.gov/32581344/
THGGS_RJF01	RJF	Gallus gallus spadiceus	Male	4.877X	0.9955	Thailand：Chiang Mai Province	haplotype analysis	https://pubmed.ncbi.nlm.nih.gov/32581344/
THGGS_RJF02	RJF	Gallus gallus spadiceus	Female	4.3513X	0.9962	Thailand：Chiang Mai Province	haplotype analysis	https://pubmed.ncbi.nlm.nih.gov/32581344/
THGGS_RJF03	RJF	Gallus gallus spadiceus	Male	4.8564X	0.9972	Thailand：Chiang Mai Province	haplotype analysis	https://pubmed.ncbi.nlm.nih.gov/32581344/
THGGS_RJF04	RJF	Gallus gallus spadiceus	Male	4.7917X	0.9968	Thailand：Chiang Mai Province	haplotype analysis	https://pubmed.ncbi.nlm.nih.gov/32581344/
THGGS_RJF05	RJF	Gallus gallus spadiceus	Male	4.5127X	0.997	Thailand：Chiang Mai Province	haplotype analysis	https://pubmed.ncbi.nlm.nih.gov/32581344/
THGGS_RJF06	RJF	Gallus gallus spadiceus	Female	4.5053X	0.9967	Thailand：Chiang Mai Province	haplotype analysis	https://pubmed.ncbi.nlm.nih.gov/32581344/
THGGS_RJF07	RJF	Gallus gallus spadiceus	Female	5.3463X	0.9968	Thailand：Chiang Mai Province	haplotype analysis	https://pubmed.ncbi.nlm.nih.gov/32581344/
THGGS_RJF08	RJF	Gallus gallus spadiceus	Female	4.9693X	0.9966	Thailand：Chiang Mai Province	haplotype analysis	https://pubmed.ncbi.nlm.nih.gov/32581344/
THGGS_RJF09	RJF	Gallus gallus spadiceus	Female	5.1602X	0.9963	Thailand：Chiang Mai Province	haplotype analysis	https://pubmed.ncbi.nlm.nih.gov/32581344/
IDGGD_LOC07	ID	local chicken	Male	5.5778X	0.9945	South Celebes, Indonesia	all analysis	https://pubmed.ncbi.nlm.nih.gov/32581344/
IDGGD_LOC08	ID	local chicken	Male	5.2958X	0.9945	South Celebes, Indonesia	all analysis	https://pubmed.ncbi.nlm.nih.gov/32581344/
IDGGD_LOC10	ID	local chicken	Male	5.92X	0.9947	South Celebes, Indonesia	all analysis	https://pubmed.ncbi.nlm.nih.gov/32581344/
IDGGD_LOC12	ID	local chicken	Male	6.464X	0.9952	Lampung, Lampung Province, Sumatera island, Indonesia	all analysis	https://pubmed.ncbi.nlm.nih.gov/32581344/
IDGGD_LOC13	ID	local chicken	Female	6.1358X	0.9931	Lampung, Lampung Province, Sumatera island, Indonesia	all analysis	https://pubmed.ncbi.nlm.nih.gov/32581344/
IDGGD_LOC14	ID	local chicken	Female	5.913X	0.9949	Lampung, Lampung Province, Sumatera island, Indonesia	all analysis	https://pubmed.ncbi.nlm.nih.gov/32581344/
IDGGD_LOC15	ID	local chicken	Female	6.0653X	0.9947	Lampung, Lampung Province, Sumatera island, Indonesia	all analysis	https://pubmed.ncbi.nlm.nih.gov/32581344/
IDGGD_LOC16	ID	local chicken	Female	6.0326X	0.9944	Lampung, Lampung Province, Sumatera island, Indonesia	all analysis	https://pubmed.ncbi.nlm.nih.gov/32581344/
IDGGD_LOC17	ID	local chicken	Female	6.2303X	0.9946	Indonesia	all analysis	https://pubmed.ncbi.nlm.nih.gov/32581344/
IDGGD_LOC18	ID	local chicken	Female	5.5504X	0.9947	Indonesia	all analysis	https://pubmed.ncbi.nlm.nih.gov/32581344/
IDGGD_LOC22	ID	local chicken	Male	6.0581X	0.9951	Nunukan Island, East Kalimantan, Indonesia	all analysis	https://pubmed.ncbi.nlm.nih.gov/32581344/
IDGGD_LOC24	ID	local chicken	Female	4.8749X	0.9943	Lampung, Lampung Province, Sumatera island, Indonesia	all analysis	https://pubmed.ncbi.nlm.nih.gov/32581344/
IDGGD_LOC25	ID	local chicken	Female	4.7076X	0.9933	Lampung, Lampung Province, Sumatera island, Indonesia	all analysis	https://pubmed.ncbi.nlm.nih.gov/32581344/
IDGGD_LOC28	ID	local chicken	Male	6.0485X	0.9945	Mengwi, Badung, Bali 80351, Indonesia	all analysis	https://pubmed.ncbi.nlm.nih.gov/32581344/
IDGGD_LOC29	ID	local chicken	Male	5.8107X	0.9949	Jl. Prof.Doktor Ida BaguS:Mantra 54, Sukawati, Gianyar, Bali 80511, Indonesia	all analysis	https://pubmed.ncbi.nlm.nih.gov/32581344/
IDGGD_LOC30	ID	local chicken	Male	5.1568X	0.9942	Jl. Prof.Doktor Ida BaguS:Mantra 54, Sukawati, Gianyar, Bali 80511, Indonesia	all analysis	https://pubmed.ncbi.nlm.nih.gov/32581344/
IDGGD_LOC31	ID	local chicken	Male	5.4377X	0.9945	Jl. Prof.Doktor Ida BaguS:Mantra 54, Sukawati, Gianyar, Bali 80511, Indonesia	all analysis	https://pubmed.ncbi.nlm.nih.gov/32581344/
IDGGD_LOC32	ID	local chicken	Male	4.9196X	0.9948	Jl. Prof.Doktor Ida BaguS:Mantra 54, Sukawati, Gianyar, Bali 80511, Indonesia	all analysis	https://pubmed.ncbi.nlm.nih.gov/32581344/
IDGGD_LOC33	ID	local chicken	Male	4.9771X	0.9945	Jl. Prof.Doktor Ida BaguS:Mantra 54, Sukawati, Gianyar, Bali 80511, Indonesia	all analysis	https://pubmed.ncbi.nlm.nih.gov/32581344/
IDGGD_LOC36	ID	local chicken	Male	5.2808X	0.9945	Jl. Prof.Doktor Ida BaguS:Mantra 54, Sukawati, Gianyar, Bali 80511, Indonesia	all analysis	https://pubmed.ncbi.nlm.nih.gov/32581344/
INGGD_LOC01	IN	local chicken	Male	6.0292X	0.984	India	all analysis	https://pubmed.ncbi.nlm.nih.gov/32581344/
INGGD_LOC02	IN	local chicken	Male	5.1467X	0.9829	India	all analysis	https://pubmed.ncbi.nlm.nih.gov/32581344/
INGGD_LOC03	IN	local chicken	Male	5.1462X	0.9932	India	all analysis	https://pubmed.ncbi.nlm.nih.gov/32581344/
INGGD_LOC04	IN	local chicken	Female	5.7208X	0.9899	India	all analysis	https://pubmed.ncbi.nlm.nih.gov/32581344/
INGGD_LOC05	IN	local chicken	Male	5.7073X	0.992	India	all analysis	https://pubmed.ncbi.nlm.nih.gov/32581344/
INGGD_LOC07	IN	local chicken	Male	5.7533X	0.9906	India	all analysis	https://pubmed.ncbi.nlm.nih.gov/32581344/
INGGD_LOC08	IN	local chicken	Female	5.0892X	0.985	India	all analysis	https://pubmed.ncbi.nlm.nih.gov/32581344/
INGGD_LOC09	IN	local chicken	Female	4.8144X	0.9824	India	all analysis	https://pubmed.ncbi.nlm.nih.gov/32581344/
INGGD_LOC10	IN	local chicken	Female	4.6631X	0.9889	India	all analysis	https://pubmed.ncbi.nlm.nih.gov/32581344/
INGGD_LOC12	IN	local chicken	Female	5.5907X	0.9896	India	all analysis	https://pubmed.ncbi.nlm.nih.gov/32581344/
INGGD_LOC14	IN	local chicken	Male	6.5271X	0.994	India	all analysis	https://pubmed.ncbi.nlm.nih.gov/32581344/
INGGD_LOC16	IN	local chicken	Female	4.912X	0.9878	India	all analysis	https://pubmed.ncbi.nlm.nih.gov/32581344/
INGGD_LOC18	IN	local chicken	Female	4.7752X	0.9884	India	all analysis	https://pubmed.ncbi.nlm.nih.gov/32581344/
INGGD_LOC21	IN	local chicken	Male	4.8763X	0.9913	India	all analysis	https://pubmed.ncbi.nlm.nih.gov/32581344/
INGGD_LOC23	IN	local chicken	Female	5.2621X	0.9903	India	all analysis	https://pubmed.ncbi.nlm.nih.gov/32581344/
INGGD_LOC24	IN	local chicken	Male	4.7312X	0.9885	India	all analysis	https://pubmed.ncbi.nlm.nih.gov/32581344/
INGGD_LOC25	IN	local chicken	Male	5.0458X	0.9881	India	all analysis	https://pubmed.ncbi.nlm.nih.gov/32581344/
INGGD_LOC27	IN	local chicken	Male	5.9807X	0.9905	India	all analysis	https://pubmed.ncbi.nlm.nih.gov/32581344/
INGGD_LOC29	IN	local chicken	Female	5.4607X	0.9885	India	all analysis	https://pubmed.ncbi.nlm.nih.gov/32581344/
INGGD_LOC30	IN	local chicken	Male	5.4314X	0.9876	India	all analysis	https://pubmed.ncbi.nlm.nih.gov/32581344/
CNGGD_TB01	TB	local chicken	Female	11.4037X	0.9959	Tibet, China	haplotype analysis	https://pubmed.ncbi.nlm.nih.gov/25378104/
CNGGD_TB10	TB	local chicken	Female	6.1918X	0.9946	Tibet, China	haplotype analysis	https://pubmed.ncbi.nlm.nih.gov/32581344/
CNGGD_TB109	TB	local chicken	Male	12.5668X	0.9949	Tibet, China	haplotype analysis	https://www.ncbi.nlm.nih.gov/pubmed/25788450
CNGGD_TB111	TB	local chicken	Male	9.6954X	0.9942	Tibet, China	haplotype analysis	https://www.ncbi.nlm.nih.gov/pubmed/25788450
CNGGD_TB113	TB	local chicken	NA	7.9333X	0.9862	Aba, Sichuan,China	haplotype analysis	https://pubmed.ncbi.nlm.nih.gov/28431039/
CNGGD_TB12	TB	local chicken	Female	5.3004X	0.9938	Tibet, China	haplotype analysis	https://pubmed.ncbi.nlm.nih.gov/32581344/
CNGGD_TB13	TB	local chicken	Female	5.0791X	0.9937	Tibet, China	haplotype analysis	https://pubmed.ncbi.nlm.nih.gov/32581344/
CNGGD_TB131	TB	local chicken	NA	9.8184X	0.9752	Linzhi, Tibet, China	haplotype analysis	https://pubmed.ncbi.nlm.nih.gov/28431039/
CNGGD_TB132	TB	local chicken	NA	7.3758X	0.9725	Linzhi, Tibet, China	haplotype analysis	https://pubmed.ncbi.nlm.nih.gov/28431039/
CNGGD_TB139	TB	local chicken	NA	15.917X	0.9932	Haiyan, Qinghai, China	haplotype analysis	https://pubmed.ncbi.nlm.nih.gov/28431039/
CNGGD_TB14	TB	local chicken	Female	5.7837X	0.9925	Tibet, China	haplotype analysis	https://pubmed.ncbi.nlm.nih.gov/32581344/
CNGGD_TB140	TB	local chicken	NA	15.726X	0.9934	Haiyan, Qinghai, China	haplotype analysis	https://pubmed.ncbi.nlm.nih.gov/28431039/
CNGGD_TB141	TB	local chicken	NA	24.664X	0.993	Shannan, Tibet, China	haplotype analysis	https://pubmed.ncbi.nlm.nih.gov/28431039/
CNGGD_TB145	TB	local chicken	NA	10.519X	0.9854	Shannan, Tibet, China	haplotype analysis	https://pubmed.ncbi.nlm.nih.gov/28431039/
CNGGD_TB146	TB	local chicken	NA	12.3697X	0.9959	Shannan, Tibet, China	haplotype analysis	https://pubmed.ncbi.nlm.nih.gov/28431039/
CNGGD_TB147	TB	local chicken	NA	14.2629X	0.9966	Shannan, Tibet, China	haplotype analysis	https://pubmed.ncbi.nlm.nih.gov/28431039/
CNGGD_TB15	TB	local chicken	Male	6.3562X	0.9934	Tibet, China	haplotype analysis	https://pubmed.ncbi.nlm.nih.gov/32581344/
CNGGD_TB16	TB	local chicken	Male	5.7885X	0.9942	Tibet, China	haplotype analysis	https://pubmed.ncbi.nlm.nih.gov/32581344/
CNGGD_TB17	TB	local chicken	Male	5.0057X	0.9961	Tibet, China	haplotype analysis	https://pubmed.ncbi.nlm.nih.gov/32581344/
CNGGD_TB93	TB	local chicken	Male	6.2297X	0.9932	Tibet, China	haplotype analysis	https://pubmed.ncbi.nlm.nih.gov/32581344/
SRR7062644	SA	local chicken	N/A	14.4771X	0.9949	Saudi Arabia	all analysis	https://pubmed.ncbi.nlm.nih.gov/30079080/
SRR7062645	SA	local chicken	N/A	14.2145X	0.9928	Saudi Arabia	all analysis	https://pubmed.ncbi.nlm.nih.gov/30079080/
SRR7062649	SA	local chicken	N/A	14.4239X	0.996	Saudi Arabia	all analysis	https://pubmed.ncbi.nlm.nih.gov/30079080/
SRR7062650	SA	local chicken	N/A	14.4528X	0.9952	Saudi Arabia	all analysis	https://pubmed.ncbi.nlm.nih.gov/30079080/
SRR7062651	SA	local chicken	N/A	14.0006X	0.9921	Saudi Arabia	all analysis	https://pubmed.ncbi.nlm.nih.gov/30079080/
SRR7062648	ET	local chicken	N/A	30.397X	0.9928	Ethiopia	haplotype analysis	https://pubmed.ncbi.nlm.nih.gov/30079080/
SRR7062654	ET	local chicken	N/A	30.179X	0.9963	Ethiopia	haplotype analysis	https://pubmed.ncbi.nlm.nih.gov/30079080/
SRR7062655	ET	local chicken	N/A	30.3436X	0.996	Ethiopia	haplotype analysis	https://pubmed.ncbi.nlm.nih.gov/30079080/
SRR7062656	ET	local chicken	N/A	31.8294X	0.9961	Ethiopia	haplotype analysis	https://pubmed.ncbi.nlm.nih.gov/30079080/
SRR7062657	ET	local chicken	N/A	32.986X	0.9954	Ethiopia	haplotype analysis	https://pubmed.ncbi.nlm.nih.gov/30079080/
SRR7062658	ET	local chicken	N/A	31.2631X	0.9963	Ethiopia	haplotype analysis	https://pubmed.ncbi.nlm.nih.gov/30079080/
SRR7062659	ET	local chicken	N/A	31.8251X	0.996	Ethiopia	haplotype analysis	https://pubmed.ncbi.nlm.nih.gov/30079080/
SRR7062660	ET	local chicken	N/A	28.1687X	0.9961	Ethiopia	haplotype analysis	https://pubmed.ncbi.nlm.nih.gov/30079080/
SRR7062661	ET	local chicken	N/A	30.7769X	0.996	Ethiopia	haplotype analysis	https://pubmed.ncbi.nlm.nih.gov/30079080/
SRR7062662	ET	local chicken	N/A	30.0825X	0.9959	Ethiopia	haplotype analysis	https://pubmed.ncbi.nlm.nih.gov/30079080/
SRR7062663	ET	local chicken	N/A	29.6025X	0.9959	Ethiopia	haplotype analysis	https://pubmed.ncbi.nlm.nih.gov/30079080/
IRGGD_LOC08	IR	local chicken	Male	8.3083X	0.9965	Sari, Iran	haplotype analysis	https://pubmed.ncbi.nlm.nih.gov/32581344/
IRGGD_LOC119	IR	local chicken	Female	8.3522X	0.9981	Sari, Iran	haplotype analysis	https://pubmed.ncbi.nlm.nih.gov/32581344/
IRGGD_LOC124	IR	local chicken	Female	9.1295X	0.9982	Shiraz, Iran	haplotype analysis	https://pubmed.ncbi.nlm.nih.gov/32581344/
IRGGD_LOC132	IR	local chicken	Male	8.3324X	0.9979	Yekeh toot village(Sari, Iran)	haplotype analysis	https://pubmed.ncbi.nlm.nih.gov/32581344/
IRGGD_LOC153	IR	local chicken	Female	9.2255X	0.9982	Joybar(Sari, Iran)	haplotype analysis	https://pubmed.ncbi.nlm.nih.gov/32581344/
IRGGD_LOC172	IR	local chicken	Male	8.2611X	0.9972	Marand, Iran(Tabriz)	haplotype analysis	https://pubmed.ncbi.nlm.nih.gov/32581344/
IRGGD_LOC173	IR	local chicken	Male	7.2854X	0.9977	Marand, Iran(Tabriz)	haplotype analysis	https://pubmed.ncbi.nlm.nih.gov/32581344/
IRGGD_LOC175	IR	local chicken	Female	6.9669X	0.9977	Marand, Iran(Tabriz)	haplotype analysis	https://pubmed.ncbi.nlm.nih.gov/32581344/
IRGGD_LOC18	IR	local chicken	Male	8.8207X	0.9973	Sari, Iran	haplotype analysis	https://pubmed.ncbi.nlm.nih.gov/32581344/
IRGGD_LOC69	IR	local chicken	Male	7.5172X	0.9955	Sari, Iran	haplotype analysis	https://pubmed.ncbi.nlm.nih.gov/32581344/
IRGGD_LOC70	IR	local chicken	Female	7.1025X	0.9968	Sari, Iran	haplotype analysis	https://pubmed.ncbi.nlm.nih.gov/32581344/
IRGGD_LOC72	IR	local chicken	Male	8.3402X	0.9962	Marand, Iran	haplotype analysis	https://pubmed.ncbi.nlm.nih.gov/32581344/
IRGGD_LOC74	IR	local chicken	Male	8.1514X	0.9967	Marand, Iran	haplotype analysis	https://pubmed.ncbi.nlm.nih.gov/32581344/
IRGGD_LOC76	IR	local chicken	Female	8.2284X	0.9971	Marand, Iran	haplotype analysis	https://pubmed.ncbi.nlm.nih.gov/32581344/
IRGGD_LOC77	IR	local chicken	Male	8.3008X	0.9871	Marand, Iran	haplotype analysis	https://pubmed.ncbi.nlm.nih.gov/32581344/
IRGGD_LOC78	IR	local chicken	Male	8.6562X	0.9957	Marand, Iran	haplotype analysis	https://pubmed.ncbi.nlm.nih.gov/32581344/
IRGGD_LOC82	IR	local chicken	Male	8X	0.9969	Sari, Iran	haplotype analysis	https://pubmed.ncbi.nlm.nih.gov/32581344/
IRGGD_LOC89	IR	local chicken	Male	7.7452X	0.9968	Isfahan, Iran	haplotype analysis	https://pubmed.ncbi.nlm.nih.gov/32581344/
IRGGD_LOC91	IR	local chicken	Male	8.3172X	0.9963	Isfahan, Iran	haplotype analysis	https://pubmed.ncbi.nlm.nih.gov/32581344/
IRGGD_LOC99	IR	local chicken	Male	7.8682X	0.9961	Esfahan, Iran	haplotype analysis	https://pubmed.ncbi.nlm.nih.gov/32581344/
GBGGD_COR01	C	Cornish_UK	Female	9.6967X	0.9951	UK	haplotype analysis	https://pubmed.ncbi.nlm.nih.gov/25378104/
IRGGD_BR01	C	Europe_meat	Male	7.9784X	0.9983	Europe	haplotype analysis	https://pubmed.ncbi.nlm.nih.gov/32581344/
IRGGD_BR02	C	Europe_meat	Male	7.7991X	0.9983	Europe	haplotype analysis	https://pubmed.ncbi.nlm.nih.gov/32581344/
IRGGD_BR04	C	Europe_meat	Female	8.6345X	0.998	Europe	haplotype analysis	https://pubmed.ncbi.nlm.nih.gov/32581344/
ITGGD_WL05	C	Europe_egg	Female	9.3111X	0.9978	Italy	haplotype analysis	https://pubmed.ncbi.nlm.nih.gov/32581344/
ITGGD_WL06	C	Europe_egg	Female	9.0768X	0.9977	Italy	haplotype analysis	https://pubmed.ncbi.nlm.nih.gov/32581344/
ITGGD_WL12	C	Europe_egg	Female	9.4527X	0.9973	Italy	haplotype analysis	https://pubmed.ncbi.nlm.nih.gov/32581344/
ITGGD_WL13	C	Europe_egg	Female	11.5761X	0.9952	Italy	haplotype analysis	https://pubmed.ncbi.nlm.nih.gov/25378104/
USGGD_RIR01	C	Rhode_USA	Female	8.0674X	0.9954	USA	haplotype analysis	https://pubmed.ncbi.nlm.nih.gov/25378104/
USGGD_WPR01	C	WhitePlymouth_USA	Female	12.6912X	0.9952	USA	haplotype analysis	https://pubmed.ncbi.nlm.nih.gov/25378104/
CAGGD_LOC01	CA	Local chicken	Female	20.5324X	0.9936	Quebec,Canada	haplotype analysis	https://pubmed.ncbi.nlm.nih.gov/34581031/
CAGGD_LOC02	CA	Local chicken	Female	20.8615X	0.9929	Quebec,Canada	haplotype analysis	https://pubmed.ncbi.nlm.nih.gov/34581031/
CAGGD_LOC03	CA	Local chicken	Female	23.408X	0.9937	Quebec,Canada	haplotype analysis	https://pubmed.ncbi.nlm.nih.gov/34581031/
CAGGD_LOC04	CA	Local chicken	Female	18.0938X	0.9932	Quebec,Canada	haplotype analysis	https://pubmed.ncbi.nlm.nih.gov/34581031/
CAGGD_LOC05	CA	Local chicken	Female	19.5733X	0.9932	Quebec,Canada	haplotype analysis	https://pubmed.ncbi.nlm.nih.gov/34581031/
CAGGD_LOC06	CA	Local chicken	Female	20.0809X	0.9934	Quebec,Canada	haplotype analysis	https://pubmed.ncbi.nlm.nih.gov/34581031/
CAGGD_LOC07	CA	Local chicken	Female	15.3569X	0.9935	Quebec,Canada	haplotype analysis	https://pubmed.ncbi.nlm.nih.gov/34581031/
CAGGD_LOC08	CA	Local chicken	Female	19.3991X	0.9936	Quebec,Canada	haplotype analysis	https://pubmed.ncbi.nlm.nih.gov/34581031/
CAGGD_LOC09	CA	Local chicken	Female	21.1811X	0.994	Quebec,Canada	haplotype analysis	https://pubmed.ncbi.nlm.nih.gov/34581031/
CAGGD_LOC10	CA	Local chicken	Female	25.2601X	0.9938	Quebec,Canada	haplotype analysis	https://pubmed.ncbi.nlm.nih.gov/34581031/
CNGGD_B01	NCN	Local chicken	Male	5.1741X	0.9982	Shanxi province, China	all analysis	https://pubmed.ncbi.nlm.nih.gov/32581344/
CNGGD_B02	NCN	Local chicken	Male	4.9113X	0.9983	Shanxi province, China	all analysis	https://pubmed.ncbi.nlm.nih.gov/32581344/
CNGGD_B03	NCN	Local chicken	Male	5.1283X	0.9974	Shanxi province, China	all analysis	https://pubmed.ncbi.nlm.nih.gov/32581344/
CNGGD_B04	NCN	Local chicken	Male	4.8648X	0.9979	Shanxi province, China	all analysis	https://pubmed.ncbi.nlm.nih.gov/32581344/
CNGGD_B05	NCN	Local chicken	Female	4.7902X	0.9976	Shanxi province, China	all analysis	https://pubmed.ncbi.nlm.nih.gov/32581344/
CNGGD_B06	NCN	Local chicken	Female	4.8535X	0.9973	Shanxi province, China	all analysis	https://pubmed.ncbi.nlm.nih.gov/32581344/
CNGGD_B07	NCN	Local chicken	Female	4.6986X	0.9974	Shanxi province, China	all analysis	https://pubmed.ncbi.nlm.nih.gov/32581344/
CNGGD_B08	NCN	Local chicken	Female	4.8725X	0.9972	Shanxi province, China	haplotype analysis	https://pubmed.ncbi.nlm.nih.gov/32581344/
CNGGD_BY01	NCN	Local chicken	Female	10.3259X	0.9947	Beijing, China	all analysis	https://pubmed.ncbi.nlm.nih.gov/25378104/
CNGGD_BY02	NCN	Local chicken	female	10.028X	0.996	Beijing, China	all analysis	https://pubmed.ncbi.nlm.nih.gov/32581344/
CNGGD_BY03	NCN	Local chicken	Female	9.7856X	0.9957	Beijing, China	all analysis	https://pubmed.ncbi.nlm.nih.gov/32581344/
CNGGD_BY04	NCN	Local chicken	Female	9.1192X	0.9961	Beijing, China	all analysis	https://pubmed.ncbi.nlm.nih.gov/32581344/
CNGGD_BY05	NCN	Local chicken	Male	9.6109X	0.996	Beijing, China	all analysis	https://pubmed.ncbi.nlm.nih.gov/32581344/
CNGGD_BY06	NCN	Local chicken	Male	8.9734X	0.9955	Beijing, China	all analysis	https://pubmed.ncbi.nlm.nih.gov/32581344/
CNGGD_BY07	NCN	Local chicken	Male	9.0038X	0.9961	Beijing, China	haplotype analysis	https://pubmed.ncbi.nlm.nih.gov/32581344/
CNGGD_BY08	NCN	Local chicken	Male	9.7689X	0.9965	Beijing, China	haplotype analysis	https://pubmed.ncbi.nlm.nih.gov/32581344/
CNGGD_BY09	NCN	Local chicken	Male	9.329X	0.9964	Beijing, China	haplotype analysis	https://pubmed.ncbi.nlm.nih.gov/32581344/
CNGGD_BY10	NCN	Local chicken	Male	10.9653X	0.9954	Beijing, China	haplotype analysis	https://pubmed.ncbi.nlm.nih.gov/32581344/
CNGGD_BY11	NCN	Local chicken	Female	10.4649X	0.9957	Beijing, China	haplotype analysis	https://pubmed.ncbi.nlm.nih.gov/32581344/
CNGGD_DG01	NCN	Local chicken	Male	4.905X	0.9977	Liaoning province, China	all analysis	https://pubmed.ncbi.nlm.nih.gov/32581344/
CNGGD_DG02	NCN	Local chicken	Male	4.3224X	0.9975	Liaoning province, China	all analysis	https://pubmed.ncbi.nlm.nih.gov/32581344/
CNGGD_DG03	NCN	Local chicken	Male	5.1257X	0.9978	Liaoning province, China	all analysis	https://pubmed.ncbi.nlm.nih.gov/32581344/
CNGGD_DG04	NCN	Local chicken	Male	4.9538X	0.998	Liaoning province, China	all analysis	https://pubmed.ncbi.nlm.nih.gov/32581344/
CNGGD_DG05	NCN	Local chicken	Female	4.6702X	0.9974	Liaoning province, China	all analysis	https://pubmed.ncbi.nlm.nih.gov/32581344/
CNGGD_DG06	NCN	Local chicken	Female	4.714X	0.9978	Liaoning province, China	all analysis	https://pubmed.ncbi.nlm.nih.gov/32581344/
CNGGD_DG07	NCN	Local chicken	Female	4.2346X	0.9977	Liaoning province, China	all analysis	https://pubmed.ncbi.nlm.nih.gov/32581344/
CNGGD_DG08	NCN	Local chicken	Female	5.1627X	0.9984	Liaoning province, China	haplotype analysis	https://pubmed.ncbi.nlm.nih.gov/32581344/
CNGGD_SK01	SCN	Local chicken	Female	9.8375X	0.9944	Jiangxi province, China	haplotype analysis	https://pubmed.ncbi.nlm.nih.gov/25378104/
CNGGD_SK02	SCN	Local chicken	Male	9.169X	0.996	Jiangxi province, China	haplotype analysis	https://pubmed.ncbi.nlm.nih.gov/32581344/
CNGGD_SK03	SCN	Local chicken	Female	9.8921X	0.9958	Jiangxi province, China	haplotype analysis	https://pubmed.ncbi.nlm.nih.gov/32581344/
CNGGD_SK04	SCN	Local chicken	Female	10.1391X	0.9959	Jiangxi province, China	haplotype analysis	https://pubmed.ncbi.nlm.nih.gov/32581344/
CNGGD_SK05	SCN	Local chicken	Female	9.3289X	0.9959	Jiangxi province, China	haplotype analysis	https://pubmed.ncbi.nlm.nih.gov/32581344/
CNGGD_SK06	SCN	Local chicken	Male	9.7186X	0.9926	Jiangxi province, China	haplotype analysis	https://www.ncbi.nlm.nih.gov/pubmed/23814129
CNGGD_SK07	SCN	Local chicken	Male	10.0144X	0.9961	Jiangxi province, China	haplotype analysis	https://pubmed.ncbi.nlm.nih.gov/32581344/
CNGGD_SK08	SCN	Local chicken	Male	9.952X	0.9967	Jiangxi province, China	haplotype analysis	https://pubmed.ncbi.nlm.nih.gov/32581344/
CNGGD_SK09	SCN	Local chicken	Male	10.1007X	0.9963	Jiangxi province, China	haplotype analysis	https://pubmed.ncbi.nlm.nih.gov/32581344/
CNGGD_SK10	SCN	Local chicken	Male	9.4423X	0.9965	Jiangxi province, China	haplotype analysis	https://pubmed.ncbi.nlm.nih.gov/32581344/
CNGGD_SK11	SCN	Local chicken	Male	10.2357X	0.9962	Jiangxi province, China	haplotype analysis	https://pubmed.ncbi.nlm.nih.gov/32581344/
CNGGD_SK12	SCN	Local chicken	Male	5.4458X	0.9804	Jian,Jiangxi province, China	haplotype analysis	https://pubmed.ncbi.nlm.nih.gov/32581344/
CNGGD_SK13	SCN	Local chicken	Female	5.8582X	0.986	Jian,Jiangxi province, China	haplotype analysis	https://pubmed.ncbi.nlm.nih.gov/32581344/
CNGGD_SK14	SCN	Local chicken	Female	4.1532X	0.9919	Jian,Jiangxi province, China	haplotype analysis	https://pubmed.ncbi.nlm.nih.gov/32581344/
CNGGD_SK15	SCN	Local chicken	Female	7.8477X	0.9917	Jian,Jiangxi province, China	haplotype analysis	https://pubmed.ncbi.nlm.nih.gov/32581344/
CNGGD_SK16	SCN	Local chicken	Female	7.4087X	0.994	Jian,Jiangxi province, China	haplotype analysis	https://pubmed.ncbi.nlm.nih.gov/32581344/
CNGGD_SK17	SCN	Local chicken	Female	11.2952X	0.9935	Jian,Jiangxi province, China	haplotype analysis	https://pubmed.ncbi.nlm.nih.gov/32581344/
CNGGD_SK18	SCN	Local chicken	Female	6.169X	0.9929	Jian,Jiangxi province, China	haplotype analysis	https://pubmed.ncbi.nlm.nih.gov/32581344/
CNGGD_SK19	SCN	Local chicken	Female	7.599X	0.9936	Jian,Jiangxi province, China	haplotype analysis	https://pubmed.ncbi.nlm.nih.gov/32581344/
CNGGD_SK20	SCN	Local chicken	Male	9.3244X	0.9964	Jiangxi province, China	haplotype analysis	https://pubmed.ncbi.nlm.nih.gov/32581344/

## Sheet: Supplementary Table S2
Supplementary Table S2. Distribution of SNPs identified in each group within various genomic regions annotated by ANNOVAR.
Sequence ontology class	ID	IN	SA	NCN
downstream	144369	138125	115446	117715
exonic	180078	174735	146581	142605
exonic;splicing	42	45	35	39
intergenic	3629441	3423980	2848358	3017347
intronic	5502163	5227904	4335240	4570373
ncRNA_exonic	220456	211811	174402	181600
ncRNA_exonic;splicing	37	42	30	27
ncRNA_intronic	680668	647424	529872	567840
ncRNA_splicing	340	304	240	252
splicing	406	424	357	338
upstream	134121	130825	108535	106236
upstream;downstream	16456	15932	13333	12453
UTR3	227695	215933	178719	184658
UTR5	109580	106015	87569	86448
UTR5;UTR3	5518	5302	4333	4321
nonsynonymous	52703	51496	43834	41415
stopgain	426	413	356	356
stoploss	62	57	52	46
synonymous	125695	121634	101420	99857
unknown	1234	1180	954	970
total	10851370	10298801	8543050	8992252

## Sheet: Supplementary Table S3
Supplementary Table S3. The PSGs of ID indigenous chickens.
gene	detected in which group	chr	start	end	XP-EHH
CYP19A1	ID unique	10	9640001	9680000	4.44
BEND6	ID unique	3	86800001	86840000	4.32
ZNF451	ID and IN	3	86800001	86840000	4.32
CPZ	ID and IN	4	81140001	81180000	4.29
GPR78	ID and IN	4	81140001	81180000	4.29
DST	ID unique	3	86820001	86860000	4.02
HMGN4	ID unique	23	240001	280000	4.01
RPS6KA1L	ID unique	23	240001	280000	4.01
GLDN	ID unique	10	9660001	9700000	3.87
AGMO	ID unique	2	28020001	28060000	3.86
MEOX2	ID unique	2	28020001	28060000	3.86
FUT9	ID and IN	3	73020001	73060000	3.8
DLGAP2	ID unique	3	91040001	91080000	3.78
ARID1A	ID unique	23	200001	240000	3.6
ACOX3	ID and IN	4	80940001	80980000	3.44
TRMT44	ID and IN	4	80940001	80980000	3.44
DGKB	ID and IN	2	27720001	27760000	3.25
WWC3	ID unique	1	126240001	126280000	3.23
TTC6	ID and IN	5	37400001	37440000	3.21
TTLL5	ID and IN	5	38620001	38660000	3.2
LIN28A	ID unique	23	260001	300000	3.16
ADAMTS17	ID unique	10	17620001	17660000	3.08
FOXA1	ID unique	5	37380001	37420000	3.03
DMXL2	ID unique	10	9680001	9720000	3
CERS3	ID unique	10	17740001	17780000	2.89
ZBTB20	ID unique	1	83640001	83680000	2.88
ASB7	ID unique	10	17760001	17800000	2.86
MSX1	ID unique	4	78780001	78820000	2.86
SP4	ID unique	2	30380001	30420000	2.84
TNFAIP8L3	ID and SA	10	9620001	9660000	2.83
ADCY2	ID unique	2	79220001	79260000	2.8
C5orf49	ID unique	2	79220001	79260000	2.8
CDH12	ID unique	2	73320001	73360000	2.79
ING2	ID unique	4	39780001	39820000	2.79
RWDD4	ID unique	4	39780001	39820000	2.79
CENPV	ID and IN	19	6700001	6740000	2.74
PIGL	ID and IN	19	6700001	6740000	2.74
TRPV2	ID and IN	19	6700001	6740000	2.74
UBB	ID and IN	19	6700001	6740000	2.74
EPHA3	ID unique	1	90420001	90460000	2.73
FAM184B	ID unique	4	75920001	75960000	2.72
NCAPG	ID unique	4	75920001	75960000	2.72
TGFB3	ID and IN and SA	5	38640001	38680000	2.72
FBXO15	ID unique	2	92000001	92040000	2.7
DKK2	ID unique	4	38200001	38240000	2.68
IRF2	ID unique	4	39520001	39560000	2.66
KCNMB4	ID and IN	1	35940001	35980000	2.65
PTPRB	ID and IN	1	35940001	35980000	2.65
FIGN	ID unique	7	20580001	20620000	2.64
GLI3	ID unique	2	50840001	50880000	2.62
GTF2A1	ID and IN	5	41000001	41040000	2.62
TSHR	ID and IN	5	41000001	41040000	2.62
STK32B	ID unique	4	78920001	78960000	2.61
ATP13A4	ID unique	9	13260001	13300000	2.6
ATP13A5	ID unique	9	13260001	13300000	2.6
QDPR	ID unique	4	76000001	76040000	2.57
PIGU	ID unique	20	580001	620000	2.55
CACNB2	ID unique	2	19240001	19280000	2.52
SASH1	ID unique	3	47680001	47720000	2.52
TRAPPC8	ID unique	2	106280001	106320000	2.51
IRX5	ID unique	11	4180001	4220000	2.48
PRRC2C	ID unique	8	5120001	5160000	2.48
LOC107057437	ID unique	24	6320001	6360000	2.47
RIMBP3C	ID unique	24	6320001	6360000	2.47
DDX43	ID unique	3	81520001	81560000	2.46
GRM1	ID unique	3	46840001	46880000	2.46
KCNQ5	ID and IN	3	81520001	81560000	2.46
MB21D1	ID unique	3	81520001	81560000	2.46
MTO1	ID unique	3	81520001	81560000	2.46
IGF1	ID unique	1	55320001	55360000	2.43
LOC107049011	ID unique	9	20660001	20700000	2.43
MEGF6L	ID unique	9	20660001	20700000	2.43
AKAP6	ID unique	5	35000001	35040000	2.4
TOX3	ID unique	11	5280001	5320000	2.39
PPP1R12A	ID unique	1	39700001	39740000	2.37
NRXN3	ID unique	5	40360001	40400000	2.35
PARPBP	ID unique	1	55340001	55380000	2.35
PMCH	ID unique	1	55340001	55380000	2.35
VWA5A	ID unique	24	6300001	6340000	2.35
ANKS1B	ID and SA	1	46800001	46840000	2.33
MANEA	ID unique	3	73140001	73180000	2.33
IGF1R	ID unique	10	17160001	17200000	2.32
LOC112530130	ID unique	20	560001	600000	2.32
LYAR	ID unique	4	78520001	78560000	2.32
NCOA6	ID unique	20	560001	600000	2.32
TP53INP2	ID unique	20	560001	600000	2.32
ZBTB49	ID and IN	4	78520001	78560000	2.32
TSNARE1	ID unique	2	147340001	147380000	2.31
ALK	ID unique	3	8800001	8840000	2.3
LRFN2	ID unique	3	28480001	28520000	2.29
CDON	ID unique	24	340001	380000	2.27
CNTNAP2	ID unique	2	54000001	54040000	2.27
HYLS1	ID unique	24	340001	380000	2.27
LAP3	ID unique	4	75940001	75980000	2.27
LOC101748751	ID unique	24	340001	380000	2.27
MED28	ID unique	4	75940001	75980000	2.27
MEF2A	ID unique	10	17420001	17460000	2.27
PUS3	ID unique	24	340001	380000	2.27
RPUSD4	ID unique	24	340001	380000	2.27
ZCCHC24	ID unique	6	13040001	13080000	2.27
ERC2	ID unique	12	8380001	8420000	2.26
EYS	ID and SA	3	84980001	85020000	2.25
FCGBP	ID unique	9	13280001	13320000	2.25
HRASLS	ID unique	9	13280001	13320000	2.25
C4H4ORF50	ID unique	4	79220001	79260000	2.24
CPEB2	ID unique	4	76840001	76880000	2.24
CRMP1	ID unique	4	79220001	79260000	2.24
GBP1	ID unique	23	1520001	1560000	2.23
PPP1R8	ID unique	23	1520001	1560000	2.23
SH3TC1	ID unique	4	80800001	80840000	2.23
STX12	ID unique	23	1520001	1560000	2.23
MIPOL1	ID unique	5	37300001	37340000	2.22
ENPP6	ID unique	4	39540001	39580000	2.21
AIFM2	ID and IN	6	12680001	12720000	2.19
CHST3	ID and IN	6	12680001	12720000	2.19
H2AFY2	ID and IN	6	12680001	12720000	2.19
LOC112532767	ID unique	7	15520001	15560000	2.19
PDE11A	ID unique	7	15520001	15560000	2.19
RBM45	ID unique	7	15520001	15560000	2.19
OTOP1	ID and IN	4	78500001	78540000	2.18
TMEM128	ID and IN	4	78500001	78540000	2.18
SCN11A	ID and IN	2	5400001	5440000	2.17
GSTZ1	ID unique	5	39380001	39420000	2.16
GTDC1	ID unique	7	33200001	33240000	2.16
LOC772017	ID unique	5	39380001	39420000	2.16
POMT2	ID and IN	5	39380001	39420000	2.16
SAMD15	ID unique	5	39380001	39420000	2.16
TMED8	ID unique	5	39380001	39420000	2.16
CTNNB1	ID unique	2	43400001	43440000	2.15
LAPTM5	ID unique	23	360001	400000	2.15
MATN1	ID unique	23	360001	400000	2.15
ULK4	ID unique	2	43400001	43440000	2.15
SAMHD1	ID unique	20	600001	640000	2.13
TLDC2	ID unique	20	600001	640000	2.13
BMP5	ID unique	3	87320001	87360000	2.12
COPB1	ID unique	5	10620001	10660000	2.12
EZH2	ID unique	2	54300001	54340000	2.12
CLCN4	ID unique	1	126220001	126260000	2.11
KCNIP4	ID and IN	4	74660001	74700000	2.11
CNKSR2	ID unique	1	120640001	120680000	2.1
ADGRL3	ID and IN	4	48200001	48240000	2.09
EVC	ID unique	4	79200001	79240000	2.09
OPN5L1	ID unique	2	106200001	106240000	2.09
TAS2R4	ID unique	1	192360001	192400000	2.07
GRIA1	ID and IN	13	13100001	13140000	2.06
ABLIM2	ID unique	4	80780001	80820000	2.05
FHIT	ID unique	12	12880001	12920000	2.05
MSL2	ID unique	9	640001	680000	2.04
PPP2R3A	ID unique	9	640001	680000	2.04
TAF3	ID unique	1	4900001	4940000	2.04
CLINT1	ID and SA	13	11920001	11960000	2.03
GABPB1	ID unique	10	11320001	11360000	1.98
GATM	ID unique	10	11320001	11360000	1.98
HDC	ID unique	10	11320001	11360000	1.98
TRAPPC11	ID unique	4	39760001	39800000	1.98
FGF13	ID unique	4	4740001	4780000	1.97
DIP2B	ID and IN	33	5660001	5700000	1.96
CAMTA1	ID and IN	21	400001	440000	1.95
FIGNL2	ID unique	33	3200001	3240000	1.95
NSUN3	ID unique	1	91200001	91240000	1.95
SCN8A	ID unique	33	3200001	3240000	1.95
LRRC28	ID unique	10	17380001	17420000	1.94
FAM114A1	ID unique	4	69500001	69540000	1.93
KLF3	ID unique	4	69500001	69540000	1.93
TLR1A	ID unique	4	69500001	69540000	1.93
TLR1B	ID unique	4	69500001	69540000	1.93
EFCAB11	ID unique	5	43840001	43880000	1.92
KLHL32	ID unique	3	72600001	72640000	1.92
MAP2K4	ID unique	18	740001	780000	1.92
NCOR1	ID and IN	19	6660001	6700000	1.92
PCBP2	ID unique	2	85160001	85200000	1.92
TDP1	ID unique	5	43840001	43880000	1.92
ANKRD33	ID unique	33	3220001	3260000	1.91
KCNQ3	ID and SA	2	141440001	141480000	1.91
NCKAP5	ID and IN	7	29860001	29900000	1.91
GIP	ID unique	27	6060001	6100000	1.89
IFT43	ID and SA	5	38660001	38700000	1.89
IGF2BP1	ID unique	27	6060001	6100000	1.89
SNF8	ID unique	27	6060001	6100000	1.89
DHRSX	ID unique	1	129960001	130000000	1.88
MOCOS	ID unique	2	84820001	84860000	1.88
ZBED1	ID unique	1	129960001	130000000	1.88
MID1	ID and IN	1	125820001	125860000	1.87
HECW1	ID unique	2	51360001	51400000	1.86
SOX5	ID unique	1	65760001	65800000	1.86
WWC2	ID unique	4	39920001	39960000	1.86
CEP128	ID unique	5	40840001	40880000	1.85
MET	ID unique	1	25100001	25140000	1.85
SEMA6D	ID unique	10	9840001	9880000	1.85
SUGCT	ID unique	2	50100001	50140000	1.85
STON2	ID unique	5	41040001	41080000	1.84
AIM1L	ID unique	23	280001	320000	1.83
CAMK2D	ID and IN	4	56600001	56640000	1.83
CLCA1	ID unique	8	16340001	16380000	1.83
CLCA2	ID unique	8	16340001	16380000	1.83
DOK6	ID unique	2	93920001	93960000	1.83
FASTKD3	ID unique	2	79200001	79240000	1.83
IFNG	ID unique	1	35160001	35200000	1.83
LDB2	ID unique	4	76140001	76180000	1.83
MTRR	ID unique	2	79200001	79240000	1.83
MYOC	ID unique	8	5100001	5140000	1.83
SH3GLB1	ID unique	8	16340001	16380000	1.83
UBXN11	ID unique	23	280001	320000	1.83
VAMP4	ID unique	8	5100001	5140000	1.83
BIRC6	ID unique	3	31720001	31760000	1.82
SDF2L1	ID unique	15	640001	680000	1.82
STAU2	ID unique	2	117820001	117860000	1.82
UBE2L3	ID unique	15	640001	680000	1.82
YDJC	ID unique	15	640001	680000	1.82
BLVRA	ID unique	2	51580001	51620000	1.81
CERS5	ID unique	33	5720001	5760000	1.81
EPB41L4B	ID unique	2	84360001	84400000	1.81
FNBP1	ID unique	17	6080001	6120000	1.81
LARP4	ID and IN	33	5720001	5760000	1.81
LIMA1	ID and IN	33	5720001	5760000	1.81
MC2R	ID unique	2	96520001	96560000	1.81
MC5R	ID unique	2	96520001	96560000	1.81
SLCO1B1	ID unique	1	65160001	65200000	1.81
SLCO1B3	ID unique	1	65160001	65200000	1.81
LOC112532616	ID unique	6	12740001	12780000	1.8
CPA6	ID unique	2	115480001	115520000	1.79
CYTL1	ID unique	4	78880001	78920000	1.79
EGFR	ID unique	2	51840001	51880000	1.79
ACAD9	ID unique	12	5620001	5660000	1.77
ATP5G1	ID unique	27	6080001	6120000	1.77
CALCOCO2	ID unique	27	6080001	6120000	1.77
CERS6	ID unique	7	19020001	19060000	1.77
GABBR2	ID unique	2	87960001	88000000	1.77
IQSEC1	ID unique	12	5620001	5660000	1.77
KIAA1257	ID unique	12	5620001	5660000	1.77
PCDH15	ID and SA	6	7220001	7260000	1.77
STK39	ID unique	7	19020001	19060000	1.77
UBE2Z	ID unique	27	6080001	6120000	1.77

## Sheet: Supplementary Table S4
Supplementary Table S4. The PSGs of IN indigenous chickens.
gene	detected in which group	chr	start	end	XP-EHH
PIGL	ID and IN	19	6680001	6720000	4.54
AADAC	IN unique	9	23560001	23600000	4.53
MBNL1	IN and SA	9	23560001	23600000	4.53
SUCNR1	IN unique	9	23560001	23600000	4.53
IGSF10	IN unique	9	23620001	23660000	4.33
MED12L	IN unique	9	23620001	23660000	4.33
CLRN1	IN unique	9	23720001	23760000	4.32
GPR171	IN unique	9	23720001	23760000	4.32
MINDY4B	IN unique	9	23720001	23760000	4.32
CENPV	ID and IN	19	6700001	6740000	4.24
TRPV2	ID and IN	19	6700001	6740000	4.24
UBB	ID and IN	19	6700001	6740000	4.24
KCNQ5	ID and IN	3	81780001	81820000	4.23
GPR87	IN unique	9	23700001	23740000	4.11
P2RY14	IN unique	9	23700001	23740000	4.11
P2RY12	IN unique	9	23640001	23680000	4.07
ZDHHC14	IN and SA	3	51720001	51760000	4.05
FAM194A	IN unique	9	23740001	23780000	3.93
SIAH2	IN unique	9	23740001	23780000	3.93
DGKB	ID and IN	2	27400001	27440000	3.9
DIP2B	ID and IN	33	5660001	5700000	3.81
MID1	ID and IN	1	125840001	125880000	3.73
EIF2A	IN unique	9	23800001	23840000	3.55
LOC112532988	IN unique	9	23800001	23840000	3.55
SERP1	IN unique	9	23800001	23840000	3.55
TSC22D2	IN unique	9	23800001	23840000	3.55
CAMK1D	IN unique	1	6980001	7020000	3.52
P2RY13	IN unique	9	23680001	23720000	3.52
RGS6	IN unique	5	26980001	27020000	3.5
CAMTA1	ID and IN	21	400001	440000	3.48
STX2	IN and SA	15	3200001	3240000	3.46
LOC101750121	IN unique	9	23780001	23820000	3.42
SELENOT	IN unique	9	23780001	23820000	3.42
P2RY1	IN and SA	9	23520001	23560000	3.4
RAMP3	IN unique	2	54480001	54520000	3.38
PDE5A	IN unique	4	54620001	54660000	3.37
COL22A1	IN unique	2	144540001	144580000	3.33
LOC428383	IN unique	2	144540001	144580000	3.33
LARP4	ID and IN	33	5680001	5720000	3.28
ISPD	IN unique	2	28260001	28300000	3.24
FABP2	IN unique	4	54680001	54720000	3.22
LOC107051795	IN unique	4	54680001	54720000	3.22
ADGRD1	IN and SA	15	3320001	3360000	3.21
CEP57L1	IN unique	3	67040001	67080000	3.21
LOC101748060	IN unique	3	67040001	67080000	3.21
SESN1	IN unique	3	67040001	67080000	3.21
SDK1	IN unique	14	4040001	4080000	3.11
KDM8	IN unique	14	7640001	7680000	3.09
LOC107053632	IN unique	6	7820001	7860000	3.09
TET1	IN unique	6	11380001	11420000	3.04
ANXA2	IN unique	10	5500001	5540000	3.03
ICE2	IN unique	10	5500001	5540000	3.03
ATF1	IN unique	33	5640001	5680000	2.96
COBL	IN unique	2	81120001	81160000	2.94
NCOR1	ID and IN	19	6660001	6700000	2.91
LIN28B	IN unique	3	68980001	69020000	2.84
LOC112530523	IN unique	1	100280001	100320000	2.84
BBS5	IN unique	7	18680001	18720000	2.82
GTF2A1	ID and IN	5	41020001	41060000	2.82
LOC424167	IN unique	7	18680001	18720000	2.82
TSHR	ID and IN	5	41020001	41060000	2.82
AXDND1	IN unique	8	6540001	6580000	2.79
SOAT1	IN unique	8	6540001	6580000	2.79
TTLL5	ID and IN	5	38620001	38660000	2.78
CTNNA3	IN unique	6	7800001	7840000	2.75
CNKSR3	IN unique	3	50240001	50280000	2.74
BORCS5	IN and SA	1	71860001	71900000	2.73
DUSP16	IN and SA	1	71860001	71900000	2.73
SNX9	IN and SA	3	51840001	51880000	2.73
SYNJ2	IN and SA	3	51840001	51880000	2.73
CNTN5	IN unique	1	184940001	184980000	2.7
ABCG2	IN unique	6	18360001	18400000	2.68
BLOC1S2	IN unique	6	18360001	18400000	2.68
PKD2L1	IN unique	6	18360001	18400000	2.68
LRP2	IN unique	7	18700001	18740000	2.66
RIMS1	IN and SA	3	81920001	81960000	2.64
TRDN	IN unique	3	60980001	61020000	2.64
SLC5A9	IN unique	8	22920001	22960000	2.63
FBXO5	IN unique	3	49700001	49740000	2.62
MTRF1L	IN unique	3	49700001	49740000	2.62
RGS17	IN unique	3	49700001	49740000	2.62
SEMA3A	IN unique	1	9220001	9260000	2.6
LOC112531744	IN unique	2	54420001	54460000	2.58
MAGI2	IN and SA	1	12360001	12400000	2.55
CCAR1	IN unique	6	11400001	11440000	2.54
GJA8	IN unique	1	93880001	93920000	2.54
GPR89B	IN unique	1	93880001	93920000	2.54
NCKAP5	ID and IN	7	29860001	29900000	2.5
ACOX3	ID and IN	4	80940001	80980000	2.46
ARHGAP6	IN and SA	1	125700001	125740000	2.46
GPC5	IN unique	1	149380001	149420000	2.46
TRMT44	ID and IN	4	80940001	80980000	2.46
IL1RAPL1	IN and SA	1	118160001	118200000	2.45
FBRSL1	IN unique	15	2160001	2200000	2.41
ASAP1	IN unique	2	140540001	140580000	2.4
FAM49B	IN unique	2	140540001	140580000	2.4
MADD	IN unique	5	23300001	23340000	2.4
MANSC1	IN and SA	1	71800001	71840000	2.4
SLC16A14	IN unique	9	10260001	10300000	2.4
TRIP12	IN unique	9	10260001	10300000	2.4
SGCZ	IN unique	4	64180001	64220000	2.39
GBE	IN unique	1	49120001	49160000	2.37
LUC7L2	IN unique	1	49120001	49160000	2.37
TGFB3	ID and IN and SA	5	38640001	38680000	2.37
RHOF	IN unique	15	5920001	5960000	2.36
SETD1B	IN unique	15	5920001	5960000	2.36
ABCC3	IN and SA	18	10100001	10140000	2.35
ANKRD40	IN and SA	18	10100001	10140000	2.35
ANKRD40L	IN unique	18	10100001	10140000	2.35
BRPF3	IN unique	26	160001	200000	2.35
LUC7L3	IN and SA	18	10100001	10140000	2.35
MAPK13	IN unique	26	160001	200000	2.35
MAPK14	IN unique	26	160001	200000	2.35
WFIKKN2	IN unique	18	10100001	10140000	2.35
MTUS1	IN unique	4	62900001	62940000	2.34
DLGAP4	IN unique	20	360001	400000	2.33
CLIP1	IN unique	15	6120001	6160000	2.31
KCNIP4	ID and IN	4	74680001	74720000	2.31
DRD5	IN unique	4	78480001	78520000	2.3
ESYT2	IN unique	2	9540001	9580000	2.3
NCAPG2	IN unique	2	9540001	9580000	2.3
OTOP1	ID and IN	4	78480001	78520000	2.3
TMEM128	ID and IN	4	78480001	78520000	2.3
ZBTB49	ID and IN	4	78480001	78520000	2.3
PTPRN2	IN unique	2	8900001	8940000	2.29
ADCY1	IN and SA	2	54760001	54800000	2.28
SLC26A8	IN unique	26	140001	180000	2.27
KALRN	IN unique	7	27520001	27560000	2.26
C5H15orf41	IN unique	5	31640001	31680000	2.25
HDAC9	IN unique	2	29120001	29160000	2.25
TMEM200C	IN unique	2	99960001	100000000	2.25
PLEKHA5	IN unique	1	64460001	64500000	2.24
SLC9A3	IN unique	2	55740001	55780000	2.24
TTC6	ID and IN	5	37400001	37440000	2.24
EXTL3	IN and SA	3	106020001	106060000	2.23
INTS9	IN and SA	3	106020001	106060000	2.23
VPS33A	IN unique	15	6100001	6140000	2.23
AIFM2	ID and IN	6	12680001	12720000	2.22
CCSER1	IN unique	4	36180001	36220000	2.22
CHST3	ID and IN	6	12680001	12720000	2.22
H2AFY2	ID and IN	6	12680001	12720000	2.22
PKN2	IN unique	8	15580001	15620000	2.22
ZCCHC8	IN unique	15	6140001	6180000	2.2
RORA	IN unique	10	5480001	5520000	2.19
CACNA1I	IN and SA	1	50420001	50460000	2.18
SRPK1	IN unique	26	120001	160000	2.18
DYNC1I1	IN and SA	2	24060001	24100000	2.17
FHOD3	IN and SA	2	83400001	83440000	2.16
LOC417973	IN unique	1	49140001	49180000	2.16
SCN11A	ID and IN	2	5360001	5400000	2.15
WDR48	IN unique	2	5360001	5400000	2.15
IL4R	IN unique	14	7660001	7700000	2.14
LIMA1	ID and IN	33	5700001	5740000	2.14
NSMCE1	IN unique	14	7660001	7700000	2.14
ADGRL3	ID and IN	4	48220001	48260000	2.13
NGB	IN unique	5	39320001	39360000	2.12
POMT2	ID and IN	5	39320001	39360000	2.12
TMEM63C	IN unique	5	39320001	39360000	2.12
CNOT1	IN and SA	11	1440001	1480000	2.11
GOT2	IN and SA	11	1440001	1480000	2.11
IPCEF1	IN unique	3	50220001	50260000	2.11
SATB2	IN unique	7	10920001	10960000	2.11
SLC38A7	IN and SA	11	1440001	1480000	2.11
CPZ	ID and IN	4	81140001	81180000	2.1
GPR78	ID and IN	4	81140001	81180000	2.1
HMBOX1	IN and SA	3	106060001	106100000	2.1
RPRD1A	IN unique	2	83480001	83520000	2.1
BASP1	IN and SA	2	75320001	75360000	2.09
ANGEL1	IN unique	5	39100001	39140000	2.08
LRRC74A	IN unique	5	39100001	39140000	2.08
TBC1D22B	IN unique	26	180001	220000	2.05
TRDNL	IN unique	3	61020001	61060000	2.05
ZNF451	ID and IN	3	86780001	86820000	2.05
ALDH8A1	IN unique	3	55900001	55940000	2.04
HBS1L	IN unique	3	55900001	55940000	2.04
BEND2	IN unique	1	122280001	122320000	2.03
KLHL29	IN and SA	3	103760001	103800000	2.03
MACROD2	IN and SA	3	5200001	5240000	2.03
NRG2	IN unique	13	2000001	2040000	2.03
PARD3	IN unique	2	13160001	13200000	2.03
NPAS3	IN and SA	5	35500001	35540000	2.02
NPHS2	IN unique	8	6520001	6560000	2.02
NRXN1	IN unique	3	7520001	7560000	2.02
CAMK2D	ID and IN	4	56600001	56640000	1.99
PDZK1	IN unique	1	93900001	93940000	1.99
RD3	IN unique	3	22300001	22340000	1.99
FMC1	IN unique	1	49100001	49140000	1.98
FUT9	ID and IN	3	73020001	73060000	1.98
UBN2	IN unique	1	49100001	49140000	1.98
FGD6	IN unique	1	45440001	45480000	1.97
GRIA1	ID and IN	13	13120001	13160000	1.97
VEZT	IN unique	1	45440001	45480000	1.97
PREX1	IN unique	20	6200001	6240000	1.95
TMEM242	IN and SA	3	51600001	51640000	1.95
CLPS	IN unique	26	100001	140000	1.94
LHFPL5	IN unique	26	100001	140000	1.94
LOC112532613	IN unique	6	11360001	11400000	1.94
AAR2	IN unique	20	280001	320000	1.93
DDI2	IN unique	21	6760001	6800000	1.93
DDOST	IN unique	21	6760001	6800000	1.93
FKBP4	IN unique	1	75400001	75440000	1.93
HEATR7B2L1	IN unique	1	125780001	125820000	1.93
KIF17	IN unique	21	6760001	6800000	1.93
LRRC14B	IN unique	2	55760001	55800000	1.93
TBC1D5	IN unique	2	34940001	34980000	1.93
MAGI1	IN and SA	12	14620001	14660000	1.92
CNOT2	IN unique	1	35920001	35960000	1.91
DACH1	IN unique	1	158400001	158440000	1.91
KCNMB4	ID and IN	1	35920001	35960000	1.91
PTPRB	ID and IN	1	35920001	35960000	1.91
SAAL1	IN and SA	5	12640001	12680000	1.91
SERGEF	IN and SA	5	12640001	12680000	1.91
STAT6	IN unique	33	5620001	5660000	1.91
TPH1	IN and SA	5	12640001	12680000	1.91
C4H4orf54	IN unique	4	60060001	60100000	1.9
DAPP1	IN unique	4	60060001	60100000	1.9
DNA2	IN unique	6	11320001	11360000	1.9
SLC25A16	IN unique	6	11320001	11360000	1.9
FASTKD1	IN unique	7	18660001	18700000	1.89
KLHL41	IN unique	7	18660001	18700000	1.89

## Sheet: Supplementary Table S5
Supplementary Table S5. The PSGs of SA indigenous chickens.
gene	detected in which group	chr	start	end	XP-EHH
GK5	SA unique	9	10540001	10580000	3.87
TFDP2	SA unique	9	10540001	10580000	3.87
XRN1	SA unique	9	10540001	10580000	3.87
USP13	SA unique	9	17540001	17580000	3.69
STX2	IN and SA	15	3300001	3340000	3.62
ATP1B3	SA unique	9	10480001	10520000	3.48
ADGRD1	IN and SA	15	3320001	3360000	3.44
KIF26B	SA unique	3	34480001	34520000	3.37
TRAPPC12	SA unique	3	93600001	93640000	3.28
TSSC1	SA unique	3	93600001	93640000	3.28
TENM1	SA unique	4	15440001	15480000	3.15
AP4E1	SA unique	10	9540001	9580000	2.96
LYSMD2	SA unique	10	9540001	9580000	2.96
SCG3	SA unique	10	9540001	9580000	2.96
ABCC3	IN and SA	18	10160001	10200000	2.94
CACNA1G	SA unique	18	10160001	10200000	2.94
PEX5L	SA unique	9	17520001	17560000	2.92
SNX9	IN and SA	3	51820001	51860000	2.92
FAM189A1	SA unique	10	6440001	6480000	2.88
TJP1	SA unique	10	6440001	6480000	2.88
ELP4	SA unique	5	5360001	5400000	2.83
CDKL5	SA unique	1	122000001	122040000	2.78
HDAC4	SA unique	7	6380001	6420000	2.78
SORBS2	SA unique	4	61180001	61220000	2.74
UHRF1BP1L	SA unique	1	47200001	47240000	2.74
AHI1	SA unique	3	55680001	55720000	2.72
LIG1	SA unique	31	4720001	4760000	2.69
LOC101747670	SA unique	31	4720001	4760000	2.69
LOC107049387	SA unique	31	4720001	4760000	2.69
LOC426064	SA unique	31	4720001	4760000	2.69
ZMYM2	SA unique	1	180400001	180440000	2.69
ANKRD17	SA unique	4	50740001	50780000	2.65
SYNJ2	IN and SA	3	51840001	51880000	2.65
TBXAS1	SA unique	1	55800001	55840000	2.64
BORCS5	IN and SA	1	71800001	71840000	2.59
LIG3	SA unique	19	4620001	4660000	2.59
MAGI1	IN and SA	12	14600001	14640000	2.59
MANSC1	IN and SA	1	71800001	71840000	2.59
RAD51D	SA unique	19	4620001	4660000	2.59
RFFL	SA unique	19	4620001	4660000	2.59
UNC45B	SA unique	19	4620001	4660000	2.59
SNX4	SA unique	7	28060001	28100000	2.58
ZNF148	SA unique	7	28060001	28100000	2.58
CLINT1	ID and SA	13	11920001	11960000	2.54
FUT11	SA unique	6	16780001	16820000	2.52
LRRC7	SA unique	8	29260001	29300000	2.52
SEC24C	SA unique	6	16780001	16820000	2.52
SYNPO2L	SA unique	6	16780001	16820000	2.52
OPHN1	SA unique	4	540001	580000	2.5
THSD7A	SA unique	2	26420001	26460000	2.5
YIPF6	SA unique	4	540001	580000	2.5
ZDHHC14	IN and SA	3	51740001	51780000	2.5
CMC1	SA unique	2	38700001	38740000	2.49
DUSP16	IN and SA	1	71880001	71920000	2.49
IL1RAPL1	IN and SA	1	118180001	118220000	2.49
DYTN	SA unique	7	12400001	12440000	2.48
MDH1B	SA unique	7	12400001	12440000	2.48
RBFOX1	SA unique	14	11720001	11760000	2.48
CACNA1C	SA unique	1	61280001	61320000	2.47
ARHGAP6	IN and SA	1	125680001	125720000	2.46
IFT43	ID and SA	5	38680001	38720000	2.45
STAG2	SA unique	4	15600001	15640000	2.45
TGFB3	ID and IN and SA	5	38680001	38720000	2.45
LOC107049379	SA unique	31	4700001	4740000	2.43
LOC107049386	SA unique	31	4700001	4740000	2.43
OIT3	SA unique	6	11920001	11960000	2.42
P4HA1	SA unique	6	11920001	11960000	2.42
PLA2G12B	SA unique	6	11920001	11960000	2.42
FASTKD2	SA unique	7	12380001	12420000	2.41
PRKG1	SA unique	6	10820001	10860000	2.38
GCLC	SA unique	3	88180001	88220000	2.37
IL12B	SA unique	13	8840001	8880000	2.37
C5H14orf37	SA unique	5	55500001	55540000	2.36
EXTL3	IN and SA	3	106020001	106060000	2.36
INTS9	IN and SA	3	106020001	106060000	2.36
LOC769510	SA unique	2	2340001	2380000	2.36
OBSCN	SA unique	2	2340001	2380000	2.36
STXBP6	SA unique	5	32600001	32640000	2.36
HIVEP2	SA unique	3	52760001	52800000	2.35
PRPS2	SA unique	1	124460001	124500000	2.35
TLR7	SA unique	1	124460001	124500000	2.35
C1orf145	SA unique	2	63020001	63060000	2.34
CACNA1I	IN and SA	1	50420001	50460000	2.34
KCNQ3	ID and SA	2	141460001	141500000	2.34
NEDD9	SA unique	2	63020001	63060000	2.34
AP2B1	SA unique	19	4600001	4640000	2.33
PEX12	SA unique	19	4600001	4640000	2.33
LOC101749696	SA unique	4	20480001	20520000	2.32
NPAS3	IN and SA	5	35480001	35520000	2.32
TNFAIP8L3	ID and SA	10	9560001	9600000	2.32
AFMID	SA unique	18	9820001	9860000	2.3
DNAH17	SA unique	18	9820001	9860000	2.3
EOMES	SA unique	2	38540001	38580000	2.3
FARSB	SA unique	9	8160001	8200000	2.3
LOC101747660	SA unique	18	9820001	9860000	2.3
MOGAT1	SA unique	9	8160001	8200000	2.3
PGS1	SA unique	18	9820001	9860000	2.3
SOCS3	SA unique	18	9820001	9860000	2.3
TMOD2	SA unique	10	9520001	9560000	2.3
CHCHD1	SA unique	6	16760001	16800000	2.28
LOC107052673	SA unique	2	89440001	89480000	2.28
NTL	SA unique	6	16760001	16800000	2.28
PCDH15	ID and SA	6	6780001	6820000	2.28
COX18	SA unique	4	50720001	50760000	2.27
SEPT10	SA unique	1	138160001	138200000	2.26
SOWAHC	SA unique	1	138160001	138200000	2.26
ACTR6	SA unique	1	47220001	47260000	2.25
MYOZ1	SA unique	6	16820001	16860000	2.25
SCYL2	SA unique	1	47220001	47260000	2.25
HHLA1	SA unique	2	141360001	141400000	2.24
OC90	SA unique	2	141360001	141400000	2.24
ACVR1	SA unique	7	36260001	36300000	2.23
ADCY1	IN and SA	2	54760001	54800000	2.23
DCHS2	SA unique	4	20200001	20240000	2.23
CMBL	SA unique	2	78360001	78400000	2.22
MBNL1	IN and SA	9	23540001	23580000	2.22
RPS6KA2	SA unique	3	42720001	42760000	2.22
SBK2	SA unique	2	78360001	78400000	2.22
HMBOX1	IN and SA	3	106120001	106160000	2.21
KCNK10	SA unique	5	43160001	43200000	2.21
SEC31B	SA unique	6	18260001	18300000	2.21
WNT8B	SA unique	6	18260001	18300000	2.21
DNAJC12	SA unique	6	7300001	7340000	2.2
LOC101747860	SA unique	31	4740001	4780000	2.2
P2RY1	IN and SA	9	23520001	23560000	2.2
SHISA6	SA unique	18	1280001	1320000	2.2
SIRT1	SA unique	6	7300001	7340000	2.2
ZNF628	SA unique	31	4740001	4780000	2.2
ITM2B	SA unique	1	170020001	170060000	2.18
MACROD2	IN and SA	3	5000001	5040000	2.18
SPAG16	SA unique	7	3900001	3940000	2.18
ANKS1B	ID and SA	1	46780001	46820000	2.17
ETNK1	SA unique	1	66440001	66480000	2.17
DIAPH3	SA unique	1	163680001	163720000	2.16
COL12A1	SA unique	3	80800001	80840000	2.15
FHOD3	IN and SA	2	83440001	83480000	2.15
HIF1AN	SA unique	6	18240001	18280000	2.15
HRH4	SA unique	2	103360001	103400000	2.15
IMPACT	SA unique	2	103360001	103400000	2.15
NDUFB8	SA unique	6	18240001	18280000	2.15
OSBPL1A	SA unique	2	103360001	103400000	2.15
PHF14	SA unique	2	26100001	26140000	2.15
COL7A1L	SA unique	1	1900001	1940000	2.14
NPY2R	SA unique	4	20500001	20540000	2.14
SYN2	SA unique	12	5060001	5100000	2.14
ARHGAP32	SA unique	24	1140001	1180000	2.13
KCNJ5	SA unique	24	1140001	1180000	2.13
KIZ	SA unique	3	3600001	3640000	2.13
MTPN	SA unique	1	58240001	58280000	2.13
SCRIB	SA unique	2	149360001	149400000	2.13
MAGI2	IN and SA	1	12420001	12460000	2.11
RBM46	SA unique	4	20400001	20440000	2.11
ARHGAP40	SA unique	20	3660001	3700000	2.1
MAP6	SA unique	1	196880001	196920000	2.1
OLA1	SA unique	7	17000001	17040000	2.1
PCNX2	SA unique	3	38960001	39000000	2.1
SLC32A1	SA unique	20	3660001	3700000	2.1
GRK7	SA unique	9	10420001	10460000	2.09
GRM8	SA unique	1	21360001	21400000	2.09
RNF7	SA unique	9	10420001	10460000	2.09
DYNC1I1	IN and SA	2	24080001	24120000	2.08
ENTPD2L	SA unique	17	2240001	2280000	2.08
FAM166A	SA unique	17	2240001	2280000	2.08
LOC101748065	SA unique	17	2240001	2280000	2.08
NELFB	SA unique	17	2240001	2280000	2.08
OTUD7A	SA unique	10	5900001	5940000	2.08
TUBB4B	SA unique	17	2240001	2280000	2.08
AGAP1	SA unique	7	5480001	5520000	2.07
HERC4	SA unique	6	11140001	11180000	2.07
MYPN	SA unique	6	11140001	11180000	2.07
PGBD5	SA unique	3	40420001	40460000	2.07
SGPP2	SA unique	9	8140001	8180000	2.07
RSU1	SA unique	2	20060001	20100000	2.06
USP54	SA unique	6	16880001	16920000	2.06
DCBLD1	SA unique	3	63180001	63220000	2.05
DHRS7	SA unique	5	54740001	54780000	2.05
FGD4	SA unique	1	59020001	59060000	2.05
LCTL	SA unique	10	18920001	18960000	2.05
MAP2K1	SA unique	10	18920001	18960000	2.05
PCDH18	SA unique	4	28620001	28660000	2.05
PCNX4	SA unique	5	54740001	54780000	2.05
ROS1	SA unique	3	63180001	63220000	2.05
RPL4	SA unique	10	18920001	18960000	2.05
SAAL1	IN and SA	5	12640001	12680000	2.05
SERGEF	IN and SA	5	12640001	12680000	2.05
SNAPC5	SA unique	10	18920001	18960000	2.05
TPH1	IN and SA	5	12640001	12680000	2.05
ZWILCH	SA unique	10	18920001	18960000	2.05
ACTL6A	SA unique	9	17560001	17600000	2.04
C1QTNF4	SA unique	5	23000001	23040000	2.04
DKK1	SA unique	6	10880001	10920000	2.04
FAM180B	SA unique	5	23000001	23040000	2.04
FGB	SA unique	4	20280001	20320000	2.04
GNPDA1	SA unique	13	17840001	17880000	2.04
HSPA4	SA unique	13	17840001	17880000	2.04
KBTBD4	SA unique	5	23000001	23040000	2.04
KCNJ1	SA unique	24	1100001	1140000	2.04
KLHL29	IN and SA	3	103760001	103800000	2.04
MRPL47	SA unique	9	17560001	17600000	2.04
NDUFB5	SA unique	9	17560001	17600000	2.04
NDUFS3	SA unique	5	23000001	23040000	2.04
PLRG1	SA unique	4	20280001	20320000	2.04
PTPMT1	SA unique	5	23000001	23040000	2.04
RNF14	SA unique	13	17840001	17880000	2.04
TMEM242	IN and SA	3	51600001	51640000	2.04
ZCCHC10	SA unique	13	17840001	17880000	2.04
CASC1	SA unique	1	67160001	67200000	2.03
ETFRF1	SA unique	1	67160001	67200000	2.03
EYS	ID and SA	3	84980001	85020000	2.03
KRAS	SA unique	1	67160001	67200000	2.03
LRMP	SA unique	1	67160001	67200000	2.03
RASA2	SA unique	9	10400001	10440000	2.03
RIMS1	IN and SA	3	81960001	82000000	2.03
SHPRH	SA unique	3	46680001	46720000	2.03
ARHGAP8	SA unique	1	69840001	69880000	2.02
KIF13B	SA unique	3	106220001	106260000	2.02
RALGAPA2	SA unique	3	3720001	3760000	2.02
TNS3	SA unique	2	55120001	55160000	2.02
ABHD5	SA unique	2	40780001	40820000	2.01
ACTR10	SA unique	5	55480001	55520000	2.01
ACTR10L	SA unique	5	55480001	55520000	2.01
LOC100857197	SA unique	4	20380001	20420000	2.01
LRAT	SA unique	4	20380001	20420000	2.01
ASNSD1	SA unique	7	340001	380000	2
CCNK	SA unique	5	48160001	48200000	2
CD44	SA unique	5	19200001	19240000	2
ORMDL1	SA unique	7	340001	380000	2
OSGEPL1	SA unique	7	340001	380000	2
SETD3	SA unique	5	48160001	48200000	2
AQR	SA unique	5	32380001	32420000	1.99
GPR83L	SA unique	4	320001	360000	1.99
HEPH	SA unique	4	320001	360000	1.99
LOC100859173	SA unique	4	320001	360000	1.99
PLEKHA7	SA unique	5	11840001	11880000	1.98
SMARCD3	SA unique	2	80001	120000	1.98
CHCHD3	SA unique	1	2720001	2760000	1.97
CDC42BPA	SA unique	3	12500001	12540000	1.96
GAS2L2	SA unique	19	4520001	4560000	1.96
MMP28	SA unique	19	4520001	4560000	1.96
RASL10B	SA unique	19	4520001	4560000	1.96
BASP1	IN and SA	2	75360001	75400000	1.95
DEPDC1	SA unique	8	29140001	29180000	1.95
LOC112532649	SA unique	6	16740001	16780000	1.95
ANKRD40	IN and SA	18	10120001	10160000	1.94
DOK1	SA unique	4	90760001	90800000	1.94
LOC430422	SA unique	4	90760001	90800000	1.94
LUC7L3	IN and SA	18	10120001	10160000	1.94
M1AP	SA unique	4	90760001	90800000	1.94
PLS1	SA unique	9	10660001	10700000	1.94
TRPC1	SA unique	9	10660001	10700000	1.94
CUL4B	SA unique	4	16400001	16440000	1.93
GPX7	SA unique	8	24760001	24800000	1.93
HTRA2	SA unique	4	90780001	90820000	1.93
LAMP2	SA unique	4	16400001	16440000	1.93
LOXL3	SA unique	4	90780001	90820000	1.93
MAP3K21	SA unique	3	38920001	38960000	1.93
RASSF8	SA unique	1	67500001	67540000	1.93
XIAP	SA unique	4	15620001	15660000	1.93
ZCCHC11	SA unique	8	24760001	24800000	1.93
ARVCF	SA unique	15	1520001	1560000	1.92
C1HXORF59	SA unique	1	114840001	114880000	1.92
CNOT1	IN and SA	11	1440001	1480000	1.92
GOT2	IN and SA	11	1440001	1480000	1.92
HYDIN	SA unique	11	1540001	1580000	1.92
SLC38A7	IN and SA	11	1440001	1480000	1.92
TANGO2	SA unique	15	1520001	1560000	1.92
AICDA	SA unique	1	75600001	75640000	1.91
CCR9	SA unique	2	42720001	42760000	1.91
FYCO1	SA unique	2	42720001	42760000	1.91
LZTFL1	SA unique	2	42720001	42760000	1.91
NPSR1	SA unique	2	47300001	47340000	1.91
SLC6A20	SA unique	2	42720001	42760000	1.91

## Sheet: Supplementary Table S6
Supplementary Table S6. The PSGs of ID.IN.SA chickens.
gene	detected in which group	chr	start	end	XP-EHH
TTLL5	3group and ID and IN	5	38620001	38660000	3.72
STX2	3group and IN and SA	15	3300001	3340000	3.65
KCNQ5	3group and ID and IN	3	81780001	81820000	3.61
ADGRD1	3group and IN and SA	15	3320001	3360000	3.59
PIGL	3group and ID and IN	19	6680001	6720000	3.33
CENPV	3group and ID and IN	19	6700001	6740000	3.27
TRPV2	3group and ID and IN	19	6700001	6740000	3.27
UBB	3group and ID and IN	19	6700001	6740000	3.27
ZDHHC14	3group and IN and SA	3	51740001	51780000	3.24
GPR78	3group and ID and IN	4	81120001	81160000	3.23
CPZ	3group and ID and IN	4	81140001	81180000	3.13
ACOX3	3group and ID and IN	4	80940001	80980000	3.05
TRMT44	3group and ID and IN	4	80940001	80980000	3.05
ADGRL3	3group and ID and IN	4	48220001	48260000	3.04
MBNL1	3group and IN and SA	9	23540001	23580000	3.01
TGFB3	3group and ID and IN and SA	5	38640001	38680000	2.99
COL22A1	3group and IN	2	144760001	144800000	2.98
PDE5A	3group and IN	4	54640001	54680000	2.91
TTC6	3group and ID and IN	5	37400001	37440000	2.89
ARHGAP6	3group and IN and SA	1	125700001	125740000	2.85
SNX9	3group and IN and SA	3	51840001	51880000	2.85
SYNJ2	3group and IN and SA	3	51840001	51880000	2.85
RAMP3	3group and IN	2	54480001	54520000	2.84
FUT9	3group and ID and IN	3	73020001	73060000	2.82
DGKB	3group and ID and IN	2	27400001	27440000	2.74
CNTN5	3group and IN	1	184940001	184980000	2.68
MID1	3group and ID and IN	1	125820001	125860000	2.66
CNOT1	3group and IN and SA	11	1440001	1480000	2.63
GOT2	3group and IN and SA	11	1440001	1480000	2.63
SLC38A7	3group and IN and SA	11	1440001	1480000	2.63
AIFM2	3group and ID and IN	6	12680001	12720000	2.59
CHST3	3group and ID and IN	6	12680001	12720000	2.59
H2AFY2	3group and ID and IN	6	12680001	12720000	2.59
DIP2B	3group and ID and IN	33	5660001	5700000	2.53
FABP2	3group and IN	4	54680001	54720000	2.51
GTF2A1	3group and ID and IN	5	41000001	41040000	2.51
LOC107051795	3group and IN	4	54680001	54720000	2.51
TSHR	3group and ID and IN	5	41000001	41040000	2.51
EYS	3group and ID and SA	3	84980001	85020000	2.47
LOC107057437	3group and ID	24	6320001	6360000	2.46
RIMBP3C	3group and ID	24	6320001	6360000	2.46
AADAC	3group and IN	9	23560001	23600000	2.45
ASAP1	3group and IN	2	140540001	140580000	2.45
FAM49B	3group and IN	2	140540001	140580000	2.45
SUCNR1	3group and IN	9	23560001	23600000	2.45
LOC101747670	3group and SA	31	4700001	4740000	2.44
LOC107049379	3group and SA	31	4700001	4740000	2.44
LOC107049386	3group and SA	31	4700001	4740000	2.44
LOC107049387	3group and SA	31	4700001	4740000	2.44
IFT43	3group and ID and SA	5	38660001	38700000	2.42
AXDND1	3group and IN	8	6540001	6580000	2.41
SOAT1	3group and IN	8	6540001	6580000	2.41
CLRN1	3group and IN	9	23720001	23760000	2.4
DUSP16	3group and IN and SA	1	71880001	71920000	2.4
GPR171	3group and IN	9	23720001	23760000	2.4
MED12L	3group and IN	9	23720001	23760000	2.4
MINDY4B	3group and IN	9	23720001	23760000	2.4
BEND2	3group and IN	1	122280001	122320000	2.39
LOC428383	3group and IN	2	144540001	144580000	2.39
RPS6KA1L	3group and ID	23	220001	260000	2.37
SDK1	3group and IN	14	4040001	4080000	2.36
VWA5A	3group and ID	24	6300001	6340000	2.35
CAMTA1	3group and ID and IN	21	400001	440000	2.33
ARID1A	3group and ID	23	200001	240000	2.32
BEND6	3group and ID	3	86800001	86840000	2.31
ZNF451	3group and ID and IN	3	86800001	86840000	2.31
IL1RAPL1	3group and IN and SA	1	118160001	118200000	2.26
KIF13B	3group and SA	3	106220001	106260000	2.26
RD3	3group and IN	3	22300001	22340000	2.25
LIG1	3group and SA	31	4720001	4760000	2.23
LOC426064	3group and SA	31	4720001	4760000	2.23
BORCS5	3group and IN and SA	1	71860001	71900000	2.22
FBXO5	3group and IN	3	49680001	49720000	2.22
LCTL	3group and SA	10	18960001	19000000	2.22
MTRF1L	3group and IN	3	49680001	49720000	2.22
ADCY1	3group and IN and SA	2	54760001	54800000	2.2
CEP128	3group and ID	5	40840001	40880000	2.2
RIMS1	3group and IN and SA	3	81900001	81940000	2.2
GPR87	3group and IN	9	23700001	23740000	2.19
P2RY14	3group and IN	9	23700001	23740000	2.19
TET1	3group and IN	6	11380001	11420000	2.18
EZH2	3group and ID	2	54300001	54340000	2.17
SP4	3group and ID	2	30380001	30420000	2.17
FAM194A	3group and IN	9	23740001	23780000	2.16
GRIA1	3group and ID and IN	13	13100001	13140000	2.16
RGS6	3group and IN	5	26980001	27020000	2.16
SIAH2	3group and IN	9	23740001	23780000	2.16
CALB2	3group	11	1460001	1500000	2.15
PNP	3group	11	1460001	1500000	2.15
ZBTB20	3group and ID	1	83640001	83680000	2.15
P2RY1	3group and IN and SA	9	23520001	23560000	2.14
FOXA1	3group and ID	5	37380001	37420000	2.13
ZCCHC24	3group and ID	6	13020001	13060000	2.13
DNAJC12	3group and SA	6	7300001	7340000	2.12
PCDH15	3group and ID and SA	6	7300001	7340000	2.12
SIRT1	3group and SA	6	7300001	7340000	2.12
HMGN4	3group and ID	23	240001	280000	2.11
LIPI	3group	1	99360001	99400000	2.11
CRKL	3group	15	8560001	8600000	2.08
KCNMB4	3group and ID and IN	1	35940001	35980000	2.08
KLHL22	3group	15	8560001	8600000	2.08
MED15	3group	15	8560001	8600000	2.08
PTPRB	3group and ID and IN	1	35940001	35980000	2.08
WWC3	3group and ID	1	126240001	126280000	2.07
EXTL3	3group and IN and SA	3	106020001	106060000	2.03
INTS9	3group and IN and SA	3	106020001	106060000	2.03
ITPR1	3group	12	18820001	18860000	2.03
ABLIM2	3group and ID	4	80760001	80800000	2.02
IGSF10	3group and IN	9	23620001	23660000	2.02
LARP4	3group and ID and IN	33	5680001	5720000	2.02
LOC107049447	3group	1	122300001	122340000	2.02
MAGI1	3group and IN and SA	12	14600001	14640000	2.02
SH3TC1	3group and ID	4	80760001	80800000	2.02
CNOT2	3group and IN	1	35920001	35960000	2.01
GLI3	3group and ID	2	50840001	50880000	2.01
NPHS2	3group and IN	8	6520001	6560000	2.01
CACNA1I	3group and IN and SA	1	50420001	50460000	2
CAMK2D	3group and ID and IN	4	56600001	56640000	1.99
CCSER1	3group and IN	4	36180001	36220000	1.99
EPHA3	3group and ID	1	90540001	90580000	1.99
GPR89B	3group and IN	1	93900001	93940000	1.99
LOC112530510	3group	1	99540001	99580000	1.99
PDZK1	3group and IN	1	93900001	93940000	1.99
KCNQ3	3group and ID and SA	2	141460001	141500000	1.98
TSNARE1	3group and ID	2	147380001	147420000	1.98
FGD6	3group and IN	1	45440001	45480000	1.97
MANSC1	3group and IN and SA	1	71800001	71840000	1.97
SEMA3A	3group and IN	1	9220001	9260000	1.97
VEZT	3group and IN	1	45440001	45480000	1.97
CAMK1D	3group and IN	1	7000001	7040000	1.96
GRM5	3group	1	189240001	189280000	1.96
KLHL29	3group and IN and SA	3	103760001	103800000	1.96
MSX1	3group and ID	4	78780001	78820000	1.96
P2RY12	3group and IN	9	23640001	23680000	1.96
GALNT4	3group	1	43380001	43420000	1.95
NCOR1	3group and ID and IN	19	6660001	6700000	1.95
POC1B	3group	1	43380001	43420000	1.95
HTRA3	3group	4	80820001	80860000	1.94
STK32B	3group and ID	4	78920001	78960000	1.93
ANK2	3group	4	56980001	57020000	1.92
STXBP6	3group and SA	5	32700001	32740000	1.92
USP13	3group and SA	9	17540001	17580000	1.92
DST	3group and ID	3	86820001	86860000	1.9
TET2	3group	4	38820001	38860000	1.9
AUTS2	3group	19	1780001	1820000	1.88
HEATR7B2L1	3group and IN	1	125780001	125820000	1.88
TSSC1	3group and SA	3	93580001	93620000	1.88
LIN28B	3group and IN	3	68980001	69020000	1.87
PTPRG	3group	12	13200001	13240000	1.87
DGKD	3group	9	1400001	1440000	1.86
ABCG2	3group and IN	6	18340001	18380000	1.85
ING2	3group and ID	4	39780001	39820000	1.85
NCKAP5	3group and ID and IN	7	29860001	29900000	1.85
PKD2L1	3group and IN	6	18340001	18380000	1.85
RWDD4	3group and ID	4	39780001	39820000	1.85
C5H15orf41	3group and IN	5	31640001	31680000	1.84
FKBP4	3group and IN	1	75400001	75440000	1.84
KALRN	3group and IN	7	27520001	27560000	1.83
ATF1	3group and IN	33	5640001	5680000	1.82
TRDN	3group and IN	3	60940001	60980000	1.82
ATP2B1	3group	1	43400001	43440000	1.81
GJA8	3group and IN	1	93880001	93920000	1.81
RGS17	3group and IN	3	49700001	49740000	1.81
C1orf145	3group and SA	2	63000001	63040000	1.8
NEDD9	3group and SA	2	63000001	63040000	1.8
P2RY13	3group and IN	9	23660001	23700000	1.8
CDH12	3group and ID	2	73300001	73340000	1.79
DDX43	3group and ID	3	81520001	81560000	1.79
MB21D1	3group and ID	3	81520001	81560000	1.79
MTO1	3group and ID	3	81520001	81560000	1.79
PTPRN2	3group and IN	2	8920001	8960000	1.79
ALDH8A1	3group and IN	3	55900001	55940000	1.78
EIF2A	3group and IN	9	23800001	23840000	1.78
HBS1L	3group and IN	3	55900001	55940000	1.78
LOC112532988	3group and IN	9	23800001	23840000	1.78
NRXN3	3group and ID	5	40360001	40400000	1.78
SERP1	3group and IN	9	23800001	23840000	1.78
SLC9A3	3group and IN	2	55740001	55780000	1.78
TSC22D2	3group and IN	9	23800001	23840000	1.78
CD200	3group	1	89940001	89980000	1.77
CD200L	3group	1	89940001	89980000	1.77
CNKSR2	3group and ID	1	120640001	120680000	1.77
KLF7	3group	7	12260001	12300000	1.77
LOC770026	3group	1	89940001	89980000	1.77
SEC31B	3group and SA	6	18260001	18300000	1.77
WNT8B	3group and SA	6	18260001	18300000	1.77
BASP1	3group and IN and SA	2	75320001	75360000	1.76
WWC2	3group and ID	4	39920001	39960000	1.76
BLOC1S2	3group and IN	6	18360001	18400000	1.75
DCBLD1	3group and SA	3	63180001	63220000	1.75
FGD4	3group and SA	1	59020001	59060000	1.75
MEIS2	3group	5	31560001	31600000	1.75
ROS1	3group and SA	3	63180001	63220000	1.75
ZMYM2	3group and SA	1	180380001	180420000	1.75
ABCF2	3group	2	160001	200000	1.74
ASB10	3group	2	160001	200000	1.74
LOC101750121	3group and IN	9	23760001	23800000	1.74
LOC426037	3group	2	160001	200000	1.74
MADD	3group and IN	5	23300001	23340000	1.74
SELENOT	3group and IN	9	23760001	23800000	1.91
